# Supplementary material for: The SARS-CoV-2 Exerts a Distinctive Strategy for Interacting with the ACE2 Human Receptor
Source: Viruses. 2020 Apr 30;12(5):497. doi: 10.3390/v12050497 (PMC7291053; doi:10.3390/v12050497)
Supplement: Supplementary file 1 [file viruses-12-00497-s001.zip]

Archive with 2 entries (2 files):
- viruses-779308-supplementary.pdf
- viruses-779308.mov
